# Supplementary material for: Extraction and Standardization of Patient Complaints from Electronic Medication Histories for Pharmacovigilance: Natural Language Processing Analysis in Japanese
Source: JMIR Med Inform. 2018 Sep 27;6(3):e11021. doi: 10.2196/11021 (PMC6231790; doi:10.2196/11021)
Supplement: Multimedia Appendix 1 [file medinform_v6i3e11021_app1.xlsx]

## Sheet: ルール一覧
ICD10	Description	Search strings (combination of morphemes by logical operators)	Exclusion strings
A09	下痢症	(下痢|下痢症|げり|ゲリ|ゲーリー|ちゃーちゃー|チャーチャー|しゃーしゃー|シャーシャー)	(ない|なし|無い|無し|良く)
A09	下痢症	(水様便|水みたいな便|((便|べん)+(緩い|ゆるい|何度も|なんども)))
A09	下痢症	((お腹|おなか|腸)の調子|お腹|おなか)+(下す|下し|下っ|くだす|くだし|くだっ|緩い|緩く)
A09	腸炎	(腸炎|ちょうえん|(腸+炎症))	急性腸炎
A09	急性腸炎	急性腸炎
A169	結核	(結核|けっかく|Ｔｂ)
A498	ヘリコバクター・ピロリ感染症	(ピロリ菌|ピロリ)	(陰性|－|除菌)
B019	水痘	(水痘|水痘症|水ぼうそう|水疱瘡)
B029	帯状疱疹	(帯状疱疹|ヘルペス)
B159	A型肝炎	Ａ型肝炎
B169	B型肝炎	Ｂ型肝炎
B182	C型肝炎	Ｃ型肝炎
B359	白癬症	(水虫|みずむし|ミズムシ)
B49	真菌症	(真菌|かび|カビ|真菌症)
C259	膵癌	(膵|膵臓|すい臓)+(癌|がん|ガン)
C509	乳癌	(乳癌|乳がん|乳ガン)
D369	ポリープ	ポリープ
D649	貧血	貧血
D699	出血傾向	(出血|しゅっけつ|血)+(傾向|けいこう|し易く|しやすく|し易い|しやすい|出やすい|止まりにくい|とまりにくい|止まらない|とまらない)	(－|ない|なし|無い|無し)
D839	分類不能免疫不全症	(免疫|めんえき)+(低下|ていか|不全|下がり|下がっ|下がる|さがって|低かった|低く|低い)
E14	糖尿病	(糖尿病|とうにょうびょう)
E162	低血糖	(低血糖|((血糖|血糖値)+(低い|ひくい|低く|ひくく|さがって|低かった|上がってきません)))
E41	るいそう	(痩せ|るい痩|るいそう)
E60	亜鉛欠乏症	(亜鉛|Ｚｎ|ｚｎ)+(数値|値)+(低い|上がらない|上がれば|下がって|↓|上がってきません)
E669	肥満症	(太って|太っちゃう|肥満|太い|太る|太った)
E780	高コレステロール血症	(高コレステロール血症|高コレステロール|((コレステロール|ＬＤＬ|ＨＤＬ)+(高値|高い|たかい|高く|たかく|下がらない|さがらない|高かっ|たかかっ|上がる|あがる|上がっ|あがっ)))
E781	高トリグリセライド血症	(高トリグリセライド血症|高脂血症|(脂肪+(高い|たかい|高く|たかく|下がらない|さがらない|高かっ|たかかっ|上がる|あがる|上がっ|あがっ)))
E790	高尿酸血症	(尿酸値|にょうさんち|尿酸|にょうさん)+(高い|高く|たかい)
E86	脱水症	(脱水|だっすい)
F03	認知症	(認知|にんち|認知症|にんちしょう|ボケて|ぼけて|呆けて)
F059	せん妄	(せん妄|譫妄)
F152	カフェイン中毒	(カフェイン大量摂取|カフェイン中毒)
F196	健忘症候群	(物忘れ|ものわすれ|忘れる|忘れ|わすれ|抜けて|抜ける)	(忘れ(ない|ず))
F329	うつ状態	(憂鬱|抑うつ|鬱|うつ)+(状態|傾向|反応)
F329	うつ病	(うつ病|デプレッション|抑うつ病|鬱|うつ)
F410	パニック障害	パニック
F411	不安緊張状態	(イライラ|いらいら|不安|心配|緊張|怖くて|焦り|焦燥感|怖い|怖かった|怖くなっ|恐怖)	心配ない
F430	急性ストレス反応	ストレス
F453	咽頭異常感症	(いがいが|イガイガ|((喉の調子|喉|のど|ノド)+(イガイガ|ガラガラ|痒|痒み|かゆみ|痒く|かゆく|コロコロ|おかしい|違和感|悪い|悪く|良くならない|おかしく|引っかかり|ひっかかる)))
F453	過換気症候群	(過換気|かかんき)
F511	非器質性過眠症	(眠気|ねむけ|眠い|ねむい|眠く|ねむく|眠かっ|起きれない|おきれない|眠たい|眠たく|ねむたい|ねむたく|朝起きにくい)	(寝不足|ねぶそく)
G20	パーキンソン病	(パーキンソン|振戦麻痺|パーキンソニズム)
G439	偏頭痛	(偏頭痛|片頭痛|へんずつう|へん頭痛)
G470	不眠症	((眠れ(ない|ず|てない|なくて|そうにない|ません|なかっ))|(ねむれ(ない|ず|てない|なくて|そうにない|ません|なかっ))|(寝れ(ない|ず|てない|なくて|そうにない|ません|なかっ))|(ねれ(ない|ず|てない|なくて|そうにない|ません|なかっ))|((寝付き|寝つき)+(悪い|わるい|悪く|わるく|良くない|よくない))|寝られん|不眠)
G473	睡眠時無呼吸症候群	(無呼吸|(寝+息+(止まる|ない)))
G479	睡眠障害	(中途覚醒|眠りが浅い|寝不足|睡眠不足|(睡眠+取れてない)|((夜中|途中)+(覚める|醒める|さめる|起きる|起きて|覚め|醒め))|(目+(覚める|醒める|さめる|覚め|醒め)))
G500	三叉神経痛	(三叉神経痛|三しゃ神経痛|サンシャシンケイツウ|サンサシンケイツウ|三叉)
G513	顔面痙攣	(顔|頬|目の周り|目のまわり|((目|眼)の下))+(ピクピク|痙攣|けいれん)
G521	舌咽神経痛	(舌咽神経痛|ぜついんしんけいつう)
G819	片麻痺	(半分|はんぶん|片方|かたほう|右|左|右側|左側)+(麻痺|まひ)
G909	自律神経障害	(自律神経|じりつしんけい)
H010	睫毛性眼瞼炎	(睫毛|まつげ|まつ毛|睫毛性眼瞼炎|ショウモウセイガンケンエン)
H041	ドライアイ	(ドライアイ|眼球乾燥症候群|((目|眼)+(乾燥|乾く|かわく|乾い|かわい|かわきます|乾きます)))
H042	流涙	涙+出る
H109	結膜炎	(結膜炎|けつまくえん)
H114	結膜充血	(右目|左目|両目|目|結膜)+(充血|じゅうけつ)
H269	白内障	(白内障|はくないしょう)
H358	黄斑部浮腫	(黄斑部浮腫|黄斑浮腫|おうはんぶふしゅ|おうはんふしゅ)
H400	高眼圧症	眼圧+(上がっ|あがっ|高い|高く|下がらない|さがらない)
H401	正常眼圧緑内障	(正常眼圧緑内障|せいじょうがんあつりょくないしょう)
H409	緑内障	緑内障
H531	羞明	(眩しい|まぶしい|眩しさ|まぶしさ|眩しく|まぶしく)
H534	視野障害	視野+(狭窄|障害|欠損|悪く)
H539	視力障害	(((目|眼)+(見えない))|全盲|盲目)
H547	視力低下	(見えにくい|みえにくい|見えなくなった|みえなくなった|((視力|しりょく)+(低下|ていか|落ち)))
H547	視力低下	(目|眼)+((見え(にくい|づらい|にくく)|見(にくい|づらい|にくく))|かすむ|霞む|ぼやける)
H55	眼振	(眼振|がんしん)
H571	眼痛	(目|眼|め)+(痛|いたさ|痛み|いたみ|痛む|いたむ|痛く|いたく|痛い|いたい)
H579	眼脂	(がんし|目やに|めやに|目ヤニ|メヤニ)
H609	外耳炎	外耳+(炎|炎症)
H612	耳垢塞栓	耳垢+(溜まって|たまって|たまりすぎ)
H654	好酸球性中耳炎	好酸球性中耳炎
H669	中耳炎	(中耳炎|ちゅうじえん|(耳+炎症))
H810	メニエール症候群	(メニエール症候群|メニエール|メニエール病)
H811	良性発作性頭位めまい症	(良性発作性頭位めまい症|((起き上がる時|寝返りを打つ時|向きを変える時|振り向いた時)+(めまい|眩暈)))
H819	平衡異常	傾く
H819	前庭障害	((三半規管+(弱って|機能低下))|(前庭機能+(低下|障害|不全)))
H905	急性低音障害型感音難聴	(低音|低い声|低い音)+(聞こえにくい|聞き取りにくい|聞こえない)
H911	老年性難聴	(老人性+難聴)
H912	突発性難聴	(突発性難聴|とっぱつせいなんちょう)
H919	難聴	(聴力|難聴|なんちょう|聞こえん|((聞こえ|聴こえ|きこえ|聞き取り)+(にくさ|ない|悪い|悪く|わるい|にくい|にくく|づらい|良くない|良くならない|落ちてる|遠い|なくなった)))	(耳鳴り|耳鳴|耳なり|みみなり|耳が鳴ってる)
H920	耳痛症	耳+(痛み|いたみ|痛|いたさ|痛む|いたむ|痛い|いたい|痛く|いたく|痛かっ|いたかっ)
H921	耳漏,耳膿漏	(耳垂れ|耳だれ|耳漏|(耳+(膿|汁|水)))
H931	耳鳴症	(耳鳴り|耳鳴|耳なり|みみなり|耳が鳴ってる)
I10	高血圧症	(高血圧|こうけつあつ|ＢＰ↑|((血圧|けつあつ)+(高かっ|たかかっ|高め|たかめ|高く|たかく|高|高い|たかい|下がらない|上がっ|上がる|あがる)))
I494	期外収縮	(期外収縮|きがいしゅうしゅく)
I499	不整脈	(不整脈|ふせいみゃく|(脈+(乱れ|乱れる|みだれる|とぶ|跳ぶ|飛ぶ|飛んで|跳んで|とんで)))
I509	心不全	心不全
I639	脳梗塞	(脳梗塞|のうこうそく)
I839	下肢静脈瘤	(足|下肢|下腿)+静脈瘤
I849	痔核	(イボ痔|いぼ痔|痔)
I951	起立性眩暈	(起立性眩暈|立ち眩み|立ちくらみ|起立性めまい)
I959	低血圧症	(低血圧症|ＢＰ↓|(血圧+(低い|下がる|下がっ|低かった|低く|上がらない|低め|下がりました|下がりすぎ)))
J00	かぜ,感冒	(風邪|かぜ|カゼ|風邪引き|風邪ひき|かぜひき|感冒|かんぼう)
J019	急性副鼻腔蓄膿症	(蓄膿|蓄膿症|ちくのう|チクノウ)
J029	咽頭痛	(咽頭痛|いんとうつう|((喉|のど|ノド)+(痛|いたさ|痛く|いたく|痛み|いたみ|痛む|いたむ|痛い|いたい|痛かっ|いたかっ)))
J101	インフルエンザB型	(インフルエンザＢ|インフルＢ|(Ｂ+インフルエンザ))	(予防接種|陰性|－)
J101	インフルエンザA型	(インフルエンザＡ|インフルＡ|(Ａ+インフルエンザ))	(予防接種|陰性|－)
J111	インフルエンザ	(インフルエンザ|インフル)	(予防接種|Ｂ|Ａ|陰性|－)
J189	肺炎	(肺炎|はいえん)
J301	花粉症	(花粉症|かふんしょう|花粉)
J304	アレルギー性鼻炎	アレルギー性鼻炎
J310	鼻炎	(鼻炎|びえん)
J310	鼻汁	(鼻水|はなみず|鼻汁|びじゅう|鼻が出る|(鼻+(止まらない|とまらない|止まらなく|とまらなく)))
J329	副鼻腔炎	(副鼻腔炎|ふくびくうえん)
J339	鼻茸	鼻茸
J348	鼻漏,後鼻漏	(後鼻漏|こうびろう|((喉|のど|ノド)+(鼻水|鼻)+(おりて|下り|降り))|((鼻水|鼻)+(喉|のど|ノド)+(おりて|下り|降り)))
J391	咽頭膿瘍	(咽頭膿瘍|いんとうのうしゅ|((喉|のど|ノド)+膿))
J392	咽頭ポリープ	(喉|のど|咽頭|いんとう)+ポリープ
J40	気管支炎	(気管支炎|きかんしえん)
J459	気管支喘息,咳喘息	(喘息|咳喘息|気管支喘息)
K029	う蝕	(虫歯|齲歯|う歯|むしば)
K036	歯石沈着症	(歯石|しせき)
K048	歯根のう胞	歯根+(のう胞|嚢胞|膿|膿んで|化膿)
K068	歯肉出血	(歯茎|歯肉)+(出血)
K075	閉口異常	口+(閉まらない|閉じない|しまらない|とじない|締まらない|開いたまま)
K076	顎関節症	顎関節症
K088	歯痛	(歯痛|(歯+(痛|いたさ|痛く|いたく|痛む|いたむ|痛み|いたみ|痛い|いたい|痛かっ|いたかっ)))
K117	唾液分泌過多	(流涎|唾液|よだれ)+(過多|過剰分泌|多い|出|分泌亢進|症|出る|でる)
K117	口腔乾燥症	(ドライマウス|口内乾燥症|口腔乾燥症|(口+(乾き|渇き|かわき|乾く|渇く|かわく|乾いて|渇いて|かわいて|乾いた|渇いた|かわいた)))
K121	口内炎	(口内炎|こうないえん)
K130	口角炎	(口角炎|こうかくえん)
K130	口唇びらん	(口唇びらん|口唇糜爛|((唇|口唇|くちびる)+(ただれ|ただれる)))
K146	舌痛症	(舌痛症|(舌+(痛|いたさ|痛む|いたむ|痛み|いたみ|痛い|いたい|痛かっ|いたかっ)))
K210	逆流性食道炎	(逆流性食道炎)
K219	胃食道逆流症	(胃食道逆流症|ＧＥＲＤ)
K228	食道ポリープ	(食道|しょくどう)ポリープ
K297	胃炎	(胃炎|いえん)
K30	消化不良症	消化+(不良|悪い|悪く|悪かっ)
K318	胃腸虚弱	(胃腸虚弱|((胃腸|胃|腸)+(弱い|強くない)))
K318	過酸症	(胃酸|すっぱいの|酸っぱいの)+(多い|過多|込みあげて|こみ上げて|こみあげて|出てくる|逆流|上がっ)
K319	急性胃腸障害	(胃腸障害|((胃腸の調子|胃腸)+(悪かっ|わるかっ|悪い|わるい|悪く|わるく|不調|やられた)))	－
K590	便秘症	(便秘|べんぴ|宿便|しゅくべん)	(良く|なりそう|いい|ない|無くなっ|なくなっ)
K590	便秘症	(通じ|つうじ|便通|べんつう)+(難しい|むずかしい|ない|悪い|わるい|悪く|わるく|出ない|でない)
K590	便秘症	(便|べん|ガス)+(悪かっ|わるかっ|たまっ|ころころ|固め|硬め|かため|硬く|かたく|硬い|固い|かたい|出|でない|でていない|でん|出にくい|でにくい|出難い|なく|でずらい|すっきりしない)	(出る|でる|出た)
K759	肝炎	(肝炎|かんえん)
K769	肝障害	(肝臓|肝)+(障害|悪い|悪く)
K921	血便	(血便|(便+血))
L029	せつ	(おでき|腫れもの|せつ腫)
L139	水疱症	(水疱|水ぶくれ|みずぶくれ)
L259	接触皮膚炎	(かぶれ|カブレ|かぶれる|被れ)	(かぶれ|カブレ|被れ)ない
L270	薬疹	(薬疹|やくしん)
L299	そう痒	(かゆかっ|痒かっ|痒く|かゆく|痒い|かゆい|痒|かゆみ|かゆ|掻き毟っ|かきむしっ)
L309	手湿疹	(手)+(ガサガサ|カサカサ|あれ|荒れ|湿疹)
L309	湿疹	(湿疹|しっしん)
L509	じんま疹	(蕁麻疹|じんま疹|じんましん)
L720	粉瘤	(粉瘤|ふんりゅう)
L811	肝斑	(しみ|染み|シミ|肝斑)
L853	乾皮症	(表皮+皮膚|手|足)+(かさかさ|カサカサ|乾燥)
L984	皮膚びらん	(皮膚びらん|皮膚糜爛|((表皮+皮膚)+(ただれ|ただれる)))
LU5H (変換コード)	不妊症	(不妊症|不妊)
M0690	関節リウマチ	(リウマチ|リュウマチ|リューマチ)
M1099	痛風	痛風
M179	変形性膝関節症	(膝関節変形症|膝変形性関節症)
M201	外反母趾	(外反母趾|がいはんぼし)
M2556	膝関節痛	(ひざ|膝|膝関節)+(痛|いたさ|痛み|いたみ|痛む|いたむ|痛く|いたく|痛い|いたい|痛かっ|いたかっ)
M2559	下肢関節痛	(足|下肢|下腿|右足|左足)+(関節痛)
M2559	関節痛	(関節)+(痛|いたさ|痛み|いたみ|痛む|いたむ|痛く|いたく|痛い|いたい|痛かっ|いたかっ)
M2584	手指こわばり	(手|指)+(こわばる|こわばり|固まる|固まったり|かたまる|かたまったり)
M5422	頚部痛	(首|頸|頚)+(痛|いたさ|痛み|いたみ|痛む|いたむ|痛く|いたく|痛い|いたい|痛かっ|いたかっ)
M5456	腰痛症	(腰痛|(腰+(痛|いたさ|痛み|いたみ|痛む|いたむ|痛く|いたく|痛い|いたい|痛かっ|いたかっ)))
M5456	急性腰痛症	(ぎっくり腰|ギックリ腰|ギックリ|ぎっくり)
M5494	背部痛	背中+(痛|いたさ|痛み|いたみ|痛む|いたむ|痛く|いたく|痛い|いたい|痛かっ|いたかっ)
M6281	肩こり	(肩凝り|肩こり|かたこり|(肩+(凝っ|こっ)))
M6289	薬剤性横紋筋融解症,横紋筋融解症	(横紋筋融解症|おうもんきんゆうかいしょう)
M6599	腱鞘炎	(腱鞘炎|けんしょうえん)
M750	肩関節周囲炎	(四十肩|五十肩|肩甲関節周囲炎)
M7911	肩部筋痛	肩+(痛|いたさ|痛み|いたみ|痛む|いたむ|痛く|いたく|痛い|いたい|痛かっ|いたかっ)
M7919	筋肉痛	筋肉+(痛|いたさ|痛み|いたみ|痛む|いたむ|痛く|いたく|痛い|いたい|痛かっ|いたかっ)
M7929	神経痛	(神経+痛|しんけいつう)
M7929	下肢神経痛	(脚|足|下肢)+(神経痛|しんけいつう)
M7964	手背部痛	(手の甲|手背)+(痛|いたさ|痛み|いたみ|痛む|いたむ|痛く|いたく|痛い|いたい|痛かっ|いたかっ)
M7966	下肢痛	(足|下肢|下腿|右足|左足)+(痛|いたさ|痛み|いたみ|痛む|いたむ|痛く|いたく|痛い|いたい|痛かっ|いたかっ)	関節
M7967	足痛	(足背|足の甲|かかと|踵)+(痛|いたさ|痛み|いたみ|痛む|いたむ|痛く|いたく|痛い|いたい|痛かっ|いたかっ)
M7969	四肢痛	((四肢|上下肢|両手足)+(痛|いたさ|痛み|いたみ|痛む|いたむ|痛く|いたく|痛い|いたい|痛かっ|いたかっ))
M7969	四肢痛	(節々|ふしぶし)+(痛む|いたむ|痛み|いたみ|痛く|いたく|痛い|いたい|痛かっ|いたかっ)
M8199	骨粗鬆症	(骨粗鬆症|骨粗しょう症)
N209	尿路結石症	尿路結石
N289	腎機能低下	(((腎臓|腎機能)+(低下|悪い|悪く|低い|低く|下がっ))|(腎臓+(数値|値)+上がっ))
N309	膀胱炎	(膀胱炎|ぼうこうえん)
N921	子宮不正出血	子宮+不正出血
N926	月経不順	(月経不順|生理不順)
N939	不正性器出血	不正出血
N946	月経痛	(生理痛|月経痛|有痛月経)
N951	更年期症候群	(更年期|こうねんき|ホットフラッシュ)
Q825	あざ	(あざ|アザ)	(ない|なし|無い|無し|ありません)
Q828	いぼ状表皮異形成	(いぼ|イボ)	(ない|なし|無い|無し|ありません)
Q829	皮膚異常	(皮膚異常|出来物|出来もの|でき物|できもの|ぶつぶつ|ブツブツ|ぶつ|ブツ)
R000	頻脈症	(脈|みゃく)+(速い|はやい|早い|早く|はやく|速く|速かっ|早かっ|はやかっ|早|速)
R002	動悸	(動悸|どうき|どきどき|ドキドキ|バクバク|ばくばく((心臓|しんぞう|脈)+(越え|酷い|ひどい)))
R040	鼻出血症	(鼻出血症|鼻血|はなぢ|鼻から血)
R05	咳,夜間咳	(咳|せき|咳き(込み|込む|込ん))
R05	湿性咳	(湿性咳|しっせいせき)
R060	呼吸困難	(((息|呼吸|こきゅう)+(切れ|きれ|あがる|困難|こんなん|苦しい|くるしい))|息切れ|いきぎれ|息苦しい|いきぐるしい|息苦し|いきぐるし)
R060	呼吸困難,呼吸困難発作	(息|呼吸)+(困難|できない|吐けない|吸えない)
R067	くしゃみ	くしゃみ
R068	無呼吸発作	(無呼吸|アプニア)	(睡眠時|症候群)
R068	あくび	(あくび|アクビ|欠伸)
R074	胸痛	(胸痛|((胸|むね)+(痛|いたさ|痛み|いたみ|痛む|いたむ|痛く|いたく|痛い|いたい|痛かっ|いたかっ)))	－
R074	胸内苦悶	(胸内苦悶|胸部症状|((胸|心臓|しんぞう)+(苦しい|締め付けられる|キュッとなる|きゅー|キュー|キューッ|きゅっと|圧迫感|締め付け|しめつけ|しんどい|苦し|くるし|くるしい|苦しく|くるしく|詰まる|つまる)))
R093	喀痰	(喀痰|かくたん|痰)
R098	胸部不快感	(心臓の調子|心臓|胸|胸部)+(悪さ|わるさ|悪く|わるく|悪い|わるい|不快感|違和感)
R101	胃痛	(胃痛|(胃+(キリキリ|痛|いたさ|痛み|いたみ|痛む|いたむ|痛く|いたく|痛い|いたい|痛かっ|いたかっ)))
R103	下腹痛	(下腹|かふく|したばら)+(きりきり|たまって|痛|いたさ|痛む|いたむ|痛み|いたみ|痛く|いたく|痛い|いたい|痛かっ|いたかっ)
R104	腹痛症	(腹痛|ふくつう|((お腹|おなか)+(痛|いたさ|痛み|いたみ|痛む|いたむ|痛く|いたく|痛い|いたい|痛かっ|いたかっ)))
R104	側副部痛	(側腹部|脇腹|わき腹)+(痛|いたさ|痛み|いたみ|痛む|いたむ|痛く|いたく|痛い|いたい|痛かっ|いたかっ)
R11	嘔吐症	(嘔吐|おうと|吐い|吐き|吐く)	しな
R11	嘔気	(嘔気|吐き気|吐きけ|吐気|吐きそう|戻しそう)
R11	悪心	(悪心|ムカつき|むかつき|ムカツキ|むかむか|ムカムカ|むかつい|ムカつい|むかつく|ムカつく|((気分|きぶん|気持ち)+(不良|悪さ|わるさ|悪く|わるく|悪い|わるい)))	－
R12	胸やけ	(胸やけ|胸焼け|むねやけ|胸や気)
R13	嚥下困難,嚥下障害	(嚥下困難|嚥下障害|むせ|気管に入りそうになる|飲みにくい|飲みにくく|のみにくく|飲みづらい|飲めない|飲み込み|飲みこみ|のみこみ|飲み込め|飲みこめ|のみこめ|服用(しにくい|しにくく|困難))
R14	おくび	(おくび|噯気|オクビ|ゲッブ|げっぷ)
R14	腹部膨満感	(お腹|腹部|おなか|腹|腸)+(膨満感|張り|はり|張っ|張る|はる)
R195	黒色便	(黒|黒色)+(便|お通じ|大便)
R198	腹部不快感	((お腹|腹部|おなか|腹)の調子|お腹|腹部|おなか|腹|腸の調子|腸)+(ゴロゴロ|ごろごろ|不快感|悪く|わるく|悪かっ|やられた|不調|ふちょう|崩し|くずし|くずす|崩す|こじらせて|おかしい|すっきりしない|スッキリしない|良くなく|よくなく|悪い|わるい|よくない|良くない)
R198	心窩部不快	(胃の調子|胃)+(悪く|わるく|悪い|わるい|悪かっ|わるかっ|やられた|つかえ感|重い|重たい|もたれ|不快感|不調)	胃腸
R198	腹部不快感	(腸の調子|腸のあたり|腸)+(ゴロゴロ|ごろごろ|不快感|膨満感|張り|悪く|わるく|よくなく|不調|ふちょう|くずし|はり|張っ|悪い|わるい|張る|はる|おかしい|すっきりしない|スッキリしない|よくない|良くない)
R198	口苦	(口|口の中|口腔内)+(ネバネバ|気持ち悪い|気持悪く|苦い)
R198	口腔内異常感症	(口の中|口|舌|舌先)+(ザラザラ|ざらざら|違和感|ガサガサ|がさがさ|ネバネバ|ねばねば|気持ち悪い|気持ち悪く)
R208	痺れ	(痺れ|しびれ)
R208	こわばり	(こわばる|こわばり)
R208	下肢冷感	(足|下肢|脚)+(ひえ|冷える|冷たい|冷感|つめたい)
R208	下肢しびれ	(脚|足|下肢)+(しびれ|痺れ|しびれる|痺れる)
R208	四肢痺れ	(手脚|手足|上下肢|四肢)+(しびれ|痺れ|しびれる|痺れる)
R21	発疹	(発疹|ほっしん)
R21	発赤	(赤|赤い|あかい|赤く|あかく|赤かっ|あかかっ|赤み|あかみ)
R224	膝部腫脹	(膝部腫脹|((膝|ひざ)+(腫れ|はれ|腫れる|はれる)))
R251	振戦	(振戦|震え|ふるえ|震える|ふるえる)	(振戦麻痺|寒い|寒く)
R252	こむら返り	(こむら返り|こむらがえり|(足+(つっ|攣っ|攣り|つります|つる|攣る)))
R252	痙攣	(痙攣|けいれん|ケイレン)
R260	よろめき歩行	(ふらふら|フラフラ|よろよろ|ヨロヨロ|ふらつき|フラツキ|ふらつい|ふらっと|くらっと|ふわっと|ふわふわ|フラッと|フラっと|((真っすぐ|まっすぐ)+(歩け|歩行)+ない))
R262	歩行困難,歩行障害	(歩け|歩行)+ない	(真っすぐ|まっすぐ)
R298	四肢筋力低下	(四肢|上下肢|両手足)+((力|筋力)+(入らない|弱い|弱く|低下|落ち|落ちる))
R298	筋力低下	(力|筋力)+(入らない|弱い|弱く|低下|落ち|落ちる)
R298	脱力感	(脱力|だつりょく|だるさ|重さ|(力+(抜ける|ぬける)))
R298	下肢脱力感	(足|下肢|下腿)+(だるさ|重さ|ぬける感じ|脱力)
R30	白衣高血圧	白衣高血圧
R309	排尿痛	(排尿時|(おしっこ+(時|とき)))+(痛み|いたみ|痛い|いたい|痛|いたさ)
R31	血尿	(血尿|((尿|おしっこ)+血))
R32	尿失禁症	((尿|おしっこ)+(漏れ|もれ|漏らしそう|もらしそう|我慢(できない|できず)))
R35	頻尿症,夜間頻尿症	(頻尿|(トイレ+(近く|近い|ちかい))|((何回|複数回)+トイレ))
R35	多尿	(多尿|((尿|おしっこ|排尿)+(多い|よく出る|出過ぎ|出すぎ|大量|たくさん)))
R400	傾眠症	(傾眠|けいみん|うとうと)
R401	意識混濁	(気|き|意識|いしき)+(遠く|とおく|薄れる|うすれる)	眠気
R402	意識障害,意識消失,意識不明	(((意識|いしき)+(なくなる|消失|しょうしつ|不明|ふめい))|(気を(失い|失う)))
R402	昏睡,意識障害	(昏睡|こんすい)
R413	健忘症,記憶減退,記憶錯誤	((考え+まとまらない)|混乱|覚えてない|はっきりしない|分からない|わからない|わからん|わかりません|間違え|間違って|間違い)
R42	めまい	(ぐるぐる|グルグル|眩暈|めまい)
R431	嗅覚障害,嗅覚異常	(嗅覚|におい|匂い|臭い)	(正常|わかる)
R432	味覚障害	(味覚|味)	(正常|わかる)
R440	幻聴	(幻聴|げんちょう)
R443	幻覚	(幻覚|げんかく)
R448	鼻閉感,耳閉感	((鼻|耳)+(閉感|通ら|とおら|通り|とおり|どおり|つまり|づまり|詰まり|つまる|詰まる|ふさがっ|詰まっ|つまっ))
R450	神経質	(神経質|しんけいしつ)
R451	興奮状態	(興奮|こうふん|落ち着きがない|落ち着かない)
R454	気うつ	(気鬱|気うつ|((気分|気持ち)+(落ち込む|うつ|低下)))
R464	活動低下状態	(意欲がない|ぼーっとする)
R468	不機嫌	(不機嫌|ふきげん|((機嫌)+(悪い|わるい|悪く|わるく|悪かっ|わるかっ)))
R478	不明瞭言語	(呂律|ろれつ)+(困難|回らない|まわらない|回ってない)
R490	発声異常,発声困難	(発声|声)+(おかしい|異常|困難|出にくい|でにくい|出にくく|でにくく|出ません|でません|出ない|でない)
R490	嗄声	(しゃがれ声|かすれ声|(声+(かすれ|かすれる|ガラガラ|がらがら)))
R509	発熱	(発熱|高熱|((熱|ねつ)+(出て|出る|出た|続く|下がらない|ある))|(体温+(上がっ|高い|高く|高かっ|上がる|下がらない)))
R509	微熱	(微熱|びねつ)
R51	頭重感	(頭重|頭|あたま)+(感|感じ|重く|おもく|重たい|おもたい|重い|おもい|重かっ)
R51	頭痛	((頭痛|ずつう)|(頭+(痛|いたさ|痛く|いたく|痛み|いたみ|痛む|いたむ|痛かっ|いたかっ|痛い|いたい)))
R51	後頭部痛	(後頭部|頭の後ろの方)+(痛|いたさ|痛み|いたみ|痛む|いたむ|痛く|いたく|痛い|いたい|痛かっ|いたかっ)
R529	疼痛	(皮膚|ひふ|手|足|顎|顔|目の周り|指)+(ぴりぴり|ひりひり|ヒリヒリ|痛|いたさ|痛み|いたみ|痛む|いたむ|痛く|いたく|あれてる|痛い|いたい|痛かっ|いたかっ)	((痛み|痛ま|痛く)+(止め|ない|ません))
R529	疼痛	(ぴりぴり|ひりひり|ヒリヒリ|じんじん|ジンジン|痛み|いたみ|痛く|いたく|痛|いたさ|痛い|いたい)
R53	易疲労感,疲労感	(しんどい|しんどく|しんどかった|回復しない|こたえる)	熱
R53	易疲労感,疲労感	(疲労|ひろう|疲れる|つかれる|疲れ|つかれ)
R53	倦怠感	(だる|だるい|だるく|ダルサ|ダルイ|ダル|倦怠感|けんたいかん|((体|からだ)+(重さ|おもさ|重い|おもい)))
R53	体力低下	体力+(低下|落ち|弱)
R54	老化	(老化|歳|(年|歳)だ|((年|歳)+(取る|とる|取っ|とっ|せい)))
R55	失神	(失神|((気|き)+(失う|うしなう)))
R55	卒倒	(卒倒|ソットウ|そっとう|倒れる|倒れた|倒れて)
R579	ショック	ショック
R58	内出血	(内出血|打ち身)	(ない|なし|無し|無い)
R58	内出血	((内出血|打ち身)+消えない)
R58	出血	(出血|((血)+(出て|出る|でる|出た)))	(出血傾向|内出血|出血斑|ない|なし|無い|無し)
R600	下肢浮腫,下腿浮腫	(足)+(浮腫|むくみ|浮腫み|浮腫む|エデーマ|浮腫ん|むくん|腫れて|はれて)
R600	顔面浮腫	(顔|顔面)+(浮腫|むくみ|浮腫み|浮腫む|エデーマ|浮腫ん|むくんで|はれて|腫れて)
R609	浮腫	(浮腫|むくみ|浮腫み|浮腫む|エデーマ|浮腫ん|むくんで|はれて|腫れて)
R610	手掌多汗症	(手)+(ベトベト|べとべと|べちゃべちゃ|ベチャベチャ|じっとり|ねちゃねちゃ)
R619	多汗症	(多汗症|たかんしょう|汗かき|(汗+多い))
R619	異常発汗	(冷や汗|冷汗|脂汗)
R619	寝汗	(寝汗|盗汗|夜間発汗|ねあせ)
R630	食欲不振	((食欲|しょくよく|食事|しょくじ|ご飯|ごはん|食べ物|食べれ)+(減っ|減る|不振|なく|なかっ|落ち|おち|低下|ない|落ちる|おちる))
R631	口渇症	((口渇症|口渇|((喉|のど|ノド)+(からから|渇き|乾き|かわき|渇く|乾く|かわく|渇いた|渇い|乾い|かわい))))
R632	過食症	(((食べ)+(過ぎ|すぎ))|((沢山|たくさん|いっぱい)食べる))
R634	体重減少	体重+(減少|減って|少なく|軽く)
R635	体重増加	体重+(増加|増えて|多く|重く)
R682	口唇乾燥	(唇|くちびる)+(乾燥|カサカサ|荒れる|渇く|乾く|かわく|渇いた|乾い|かわい)
R682	口内乾燥	(口|舌)+(乾燥|カラカラ|からから|渇く|乾く|かわく|渇いた|乾い|かわい)
R688	悪寒	(寒気|寒け|悪寒|おかん)
R688	悪寒戦慄	(((寒気|寒け|悪寒|おかん)+(振戦|震え|ふるえる))|シバリング)
R739	高血糖症	(高血糖|((血糖|血糖値|ＨｂＡ１Ｃ)+(高め|高い|たかい|高く|たかく|上がっ|あがっ))|(ＢＳ+(下がりにくい|下がらない|落ちない|低下しない)))
R790	血中亜鉛異常	(亜鉛|Ｚｎ|ｚｎ)+(数値|値)+(悪い|悪く|異常|上がりすぎ|あがりすぎ|高かっ|たかかっ)
R80	蛋白尿	(蛋白尿|タンパク尿|たんぱく尿|尿蛋白|尿タンパク|尿たんぱく|淡泊|タンパク|蛋白|淡白)
R81	糖尿	(尿糖|糖尿)
R821	ミオグロビン尿	ミオグロビン尿
R943	心電図異常	心電図+異常	(ない|なし)
R944	腎機能検査異常	(腎機能検査異常|((腎機能|腎臓|(腎の(数値|値))|腎|腎機)+(低い|下がって|上がって|悪く|わるく|悪い|わるい|落ち|落ちる|おちる)))
R945	肝機能検査異常	(肝機能検査異常|((肝機能|(肝臓の(数値|値))|肝臓|肝機|肝)+(上がって|悪く|わるく|悪い|わるい|落ち|落ちる|おちる)))
R99	原因不明の死亡	(亡くなっ|死亡|死んで|亡くなり|他界|急死)
S013	耳介創傷	耳+(傷|キズ|きず|創傷)
S099	外傷性内耳損傷	(耳の中+傷)
S2230	肋骨骨折	(肋骨|ろっこつ|あばら|肋)+(骨折|こっせつ|折れ|折れる)
S298	肋骨損傷	(肋骨|ろっこつ|あばら|肋)+(損傷|ひび|ヒビ)
S369	腸管破裂,腸管損傷	(腸|腸管)+(裂け|破れ|破裂)
S4290	肩骨折	肩+(骨折|(骨+折れ))
T141	創傷	(傷|キズ|きず|創傷)
T1420	骨折	(骨折|(骨+(折れ|折って|折れて|おれて|おって)))
T149	外傷	(怪我|けが|外傷|ケガ)
T300	熱傷	(熱傷|ねっしょう|火傷|やけど|ヤケド|日焼け|ひやけ)
T678	暑気あたり	(夏バテ|夏ばて|ばてる|バテる)
T678	熱中症	(熱中症|ねっちゅうしょう)
T691	凍瘡	(霜やけ|霜焼け|しもやけ)
T782	アナフィラキシーショック	(アレルギー性ショック|アナフィラキシーショック|アナフィラキシー|アナフィラキシショック|アナフィラキシ)
T784	アレルギー	(アレルギー|アレルギー性)
T881	予防接種副反応	予防接種+(受けてから|後|あと)
Z269	予防接種	(予防接種|ワクチン)
Z33	妊娠	(妊娠|にんしん)
Z966	人工関節	(人工関節|じんこうかんせつ)
